# Supplementary material for: Evolution of neuronal anatomy and circuitry in two highly divergent nematode species
Source: eLife. 2019 Sep 17;8:e47155. doi: 10.7554/eLife.47155 (PMC6748829; doi:10.7554/eLife.47155)
Supplement: Figure 9—source data 2. [file elife-47155-fig9-data2.csv]

Source	Target	Number_synapses	Number_sections	Type
ADF	ADF	2	4	Chemical
ADF	ADF	1	4	Electrical
AFD	ADF	1	2	Chemical
AIY	ADF	2	12	Chemical
AIY	ADF	1	2	Electrical
AIZ	ADF	2	2	Chemical
ASI	ADF	1	2	Electrical
AUA	ADF	2	2	Chemical
AWA	ADF	5	7	Chemical
AWA	ADF	3	9	Electrical
AWB	ADF	13	25	Chemical
AWB	ADF	1	1	Electrical
AWC	ADF	2	5	Chemical
AWC	ADF	1	10	Electrical
ADF	ADL	1	20	Electrical
ADL	ADL	2	3	Chemical
ADL	ADL	1	5	Electrical
AIA	ADL	2	6	Chemical
ASE	ADL	3	8	Chemical
ASH	ADL	1	1	Chemical
ASI	ADL	11	20	Chemical
ASJ	ADL	1	1	Chemical
ASK	ADL	1	2	Chemical
AWB	ADL	4	7	Chemical
AFD	AFD	1	5	Electrical
AIY	AFD	1	1	Chemical
ASE	AFD	1	1	Chemical
ASH	AFD	4	5	Chemical
ASH	AFD	1	1	Electrical
AWC	AFD	3	7	Chemical
ADL	AIA	8	12	Chemical
AIA	AIA	1	5	Chemical
AIA	AIA	1	3	Electrical
AIB	AIA	1	3	Chemical
ASE	AIA	10	21	Chemical
ASG	AIA	14	31	Chemical
ASH	AIA	10	25	Chemical
ASH	AIA	1	2	Electrical
ASI	AIA	4	8	Chemical
ASJ	AIA	2	4	Chemical
ASK	AIA	30	61	Chemical
AWA	AIA	2	2	Chemical
AWB	AIA	5	12	Chemical
AWC	AIA	1	2	Chemical
ADL	AIB	53	114	Chemical
AIA	AIB	18	63	Chemical
AIB	AIB	2	4	Chemical
AIB	AIB	2	25	Electrical
AIY	AIB	3	8	Chemical
AIY	AIB	2	16	Electrical
AIZ	AIB	16	72	Chemical
ASE	AIB	10	28	Chemical
ASG	AIB	6	11	Chemical
ASH	AIB	15	22	Chemical
ASI	AIB	12	25	Chemical
ASJ	AIB	1	1	Chemical
ASK	AIB	2	4	Chemical
ASK	AIB	1	1	Electrical
AWA	AIB	19	45	Chemical
AWB	AIB	5	10	Chemical
AWC	AIB	14	22	Chemical
ADF	AIY	2	4	Chemical
ADF	AIY	2	7	Electrical
AFD	AIY	46	113	Chemical
AIY	AIY	1	6	Electrical
AIZ	AIY	1	3	Chemical
ASE	AIY	1	2	Chemical
ASH	AIY	18	26	Chemical
ASI	AIY	8	12	Chemical
AWA	AIY	13	30	Chemical
AWB	AIY	1	5	Chemical
AWC	AIY	30	82	Chemical
ADF	AIZ	23	70	Chemical
AFD	AIZ	1	1	Chemical
AFD	AIZ	2	6	Electrical
AIB	AIZ	1	1	Chemical
AIY	AIZ	32	145	Chemical
AIZ	AIZ	2	6	Chemical
AIZ	AIZ	2	14	Electrical
ASG	AIZ	1	4	Chemical
ASG	AIZ	1	2	Electrical
ASI	AIZ	15	22	Chemical
AWA	AIZ	21	46	Chemical
AWA	AIZ	2	11	Electrical
AWB	AIZ	4	7	Chemical
AWB	AIZ	3	6	Electrical
AWC	AIZ	2	3	Chemical
ADL	ASE	3	5	Chemical
AFD	ASE	1	2	Chemical
AIA	ASE	2	2	Chemical
AIB	ASE	1	1	Electrical
ASG	ASE	32	68	Chemical
ASH	ASE	4	7	Chemical
ASI	ASE	1	2	Chemical
ASK	ASE	5	8	Chemical
ASK	ASE	1	2	Electrical
ADL	ASG	3	6	Chemical
AIA	ASG	2	2	Chemical
AIB	ASG	1	3	Electrical
ASE	ASG	5	9	Chemical
ASI	ASG	1	2	Chemical
AWC	ASG	2	3	Chemical
ADL	ASH	4	6	Chemical
AFD	ASH	4	8	Chemical
AIA	ASH	13	38	Chemical
AIB	ASH	3	8	Chemical
AIY	ASH	1	1	Chemical
ASE	ASH	14	30	Chemical
ASE	ASH	1	1	Electrical
ASH	ASH	1	7	Electrical
ASI	ASH	2	3	Chemical
ASK	ASH	1	2	Chemical
AWB	ASH	1	4	Electrical
ADL	ASI	13	18	Chemical
AIA	ASI	1	3	Chemical
AIA	ASI	2	6	Electrical
ASI	ASI	1	1	Chemical
ASI	ASI	1	7	Electrical
ASK	ASI	2	6	Chemical
AWA	ASI	1	1	Chemical
AWB	ASI	3	11	Chemical
AWB	ASI	1	2	Electrical
AWC	ASI	5	10	Chemical
AWC	ASI	1	1	Electrical
ADL	ASJ	1	2	Chemical
AIA	ASJ	1	2	Electrical
ASG	ASJ	2	2	Chemical
ASI	ASJ	1	3	Chemical
ASI	ASJ	1	5	Electrical
ASJ	ASJ	2	9	Electrical
ASK	ASJ	3	4	Chemical
AWB	ASJ	1	2	Chemical
AWB	ASJ	2	8	Electrical
AWC	ASJ	1	2	Chemical
ADL	ASK	10	19	Chemical
AIA	ASK	4	19	Chemical
AIB	ASK	1	1	Chemical
ASE	ASK	4	11	Chemical
ASG	ASK	2	4	Chemical
ASH	ASK	3	8	Chemical
ASI	ASK	2	3	Chemical
ASJ	ASK	2	6	Chemical
ASK	ASK	1	5	Electrical
AWA	ASK	1	2	Electrical
AWB	ASK	1	2	Electrical
ADF	AUA	12	18	Chemical
AFD	AUA	2	4	Chemical
AIZ	AUA	2	8	Chemical
AUA	AUA	2	3	Chemical
AWA	AUA	2	2	Chemical
ADL	AVA	2	3	Chemical
ADF	AWA	1	1	Chemical
AIA	AWA	1	1	Chemical
AIY	AWA	3	4	Chemical
AIZ	AWA	1	2	Chemical
ASI	AWA	3	5	Chemical
ASJ	AWA	1	1	Chemical
AWA	AWA	2	5	Chemical
AWA	AWA	2	14	Electrical
AWC	AWA	8	16	Chemical
ADF	AWB	6	7	Chemical
ADL	AWB	2	5	Chemical
AIA	AWB	1	2	Chemical
AIZ	AWB	1	1	Chemical
ASG	AWB	1	1	Electrical
ASI	AWB	2	4	Chemical
ASI	AWB	1	1	Electrical
AWB	AWB	1	2	Chemical
AWB	AWB	1	4	Electrical
AWC	AWB	1	1	Chemical
ADF	AWC	1	2	Electrical
ADL	AWC	14	31	Chemical
ADL	AWC	1	1	Electrical
AFD	AWC	1	1	Chemical
AIA	AWC	5	17	Chemical
AIB	AWC	2	2	Chemical
AIB	AWC	1	3	Electrical
AIY	AWC	3	9	Chemical
AIZ	AWC	3	6	Chemical
AIZ	AWC	1	2	Electrical
ASH	AWC	5	5	Chemical
ASI	AWC	14	22	Chemical
ASJ	AWC	1	4	Electrical
AWA	AWC	9	25	Chemical
AWA	AWC	2	12	Electrical
AWB	AWC	3	9	Chemical
AWC	AWC	2	4	Chemical
