# Supplementary material for: Evolution of neuronal anatomy and circuitry in two highly divergent nematode species
Source: eLife. 2019 Sep 17;8:e47155. doi: 10.7554/eLife.47155 (PMC6748829; doi:10.7554/eLife.47155)
Supplement: Figure 9—source data 3. [file elife-47155-fig9-data3.csv]

Presynaptic Cell	Postsynaptic Cell	C. elegans connection strength (#sections)	P. pacificus connection strength (# sections)	Connection Type
AIZ	AIZ	36	14	electrical shared
ASK	ASK	18	5	electrical shared
ASJ	ASJ	14	9	electrical shared
ASH	ASH	14	7	electrical shared
AIA	AIA	14	3	electrical shared
ADL	ADL	12	5	electrical shared
AIY	AIY	8	6	electrical shared
AIZ	AWA	6	11	electrical shared
ASI	ASI	6	7	electrical shared
ASI	AIA	6	6	electrical shared
AIA	ASI	6	6	electrical shared
AWB	AWB	6	4	electrical shared
AWA	AIZ	6	11	electrical shared
AIZ	ASG	4	2	electrical shared
AFD	ASH	4	1	electrical shared
ASG	AIZ	4	2	electrical shared
ASK	AIB	4	1	electrical shared
ASH	AFD	4	1	electrical shared
AWA	AWA	4	14	electrical shared
AIB	ASK	4	1	electrical shared
ADF	AWA	3	9	electrical shared
AWA	ADF	3	9	electrical shared
AFD	AFD	2	5	electrical shared
AWC	ADF	1	2	electrical shared
ADF	AWC	1	10	electrical shared
ADF	AWB	1	1	electrical shared
ASG	AWB	1	1	electrical shared
ASJ	AIA	1	2	electrical shared
ASH	AIA	1	2	electrical shared
AIA	ASJ	1	2	electrical shared
AIA	ASH	1	2	electrical shared
AWB	ADF	1	1	electrical shared
AWB	ASG	1	1	electrical shared
AIY	AIZ	137	145	chemical shared
AIZ	AIB	116	72	chemical shared
ASE	AIY	100	2	chemical shared
ASG	AIA	97	31	chemical shared
ADF	AIZ	76	70	chemical shared
AIA	AIB	68	63	chemical shared
ASE	AIB	65	28	chemical shared
ASK	AIA	65	61	chemical shared
AWC	AIY	56	82	chemical shared
AFD	AIY	54	113	chemical shared
ADL	AIB	53	114	chemical shared
ASH	AIA	52	25	chemical shared
AWA	AIZ	48	46	chemical shared
ADL	AIA	41	12	chemical shared
ASG	AIB	37	11	chemical shared
AWC	AIB	35	22	chemical shared
AWB	ADF	32	25	chemical shared
AWC	AWC	28	4	chemical shared
ASJ	ASK	25	6	chemical shared
AWB	AIZ	23	7	chemical shared
ADF	AUA	21	18	chemical shared
ASH	AIB	20	22	chemical shared
AIA	ASE	20	2	chemical shared
ASH	ADL	19	1	chemical shared
AIA	AWC	19	17	chemical shared
ASE	AIA	18	21	chemical shared
AIY	AWA	15	4	chemical shared
AWC	AIA	15	2	chemical shared
ADL	ASE	15	5	chemical shared
ASI	AWC	14	22	chemical shared
ASI	ASE	12	2	chemical shared
ASK	AIB	11	4	chemical shared
AIA	ADL	11	6	chemical shared
AWA	AIY	11	30	chemical shared
ADL	ASH	10	6	chemical shared
AIA	ASK	10	19	chemical shared
ADL	AWC	9	31	chemical shared
AWA	ADF	9	7	chemical shared
AIY	AWC	8	9	chemical shared
ASE	AFD	8	1	chemical shared
AFD	ASE	7	2	chemical shared
ASI	AIA	7	8	chemical shared
AIB	AIZ	7	1	chemical shared
ASI	ASG	6	2	chemical shared
ASI	AIB	6	25	chemical shared
ADF	AWB	6	7	chemical shared
AIA	ASG	6	2	chemical shared
AWC	ASI	5	10	chemical shared
ASI	AIY	5	12	chemical shared
ASE	ADL	5	8	chemical shared
ASK	ASE	5	8	chemical shared
AIZ	AWC	4	6	chemical shared
AWC	ASG	4	3	chemical shared
AIA	AWA	4	1	chemical shared
AWB	AIA	4	12	chemical shared
AIB	ASH	4	8	chemical shared
AIB	AIB		25	pristi electrical
ADL	ADF		20	pristi electrical
ADF	ADL		20	pristi electrical
AIY	AIB		16	pristi electrical
AIB	AIY		16	pristi electrical
AWC	AWA		12	pristi electrical
AWA	AWC		12	pristi electrical
ASJ	AWB		8	pristi electrical
AWB	ASJ		8	pristi electrical
AIY	ADF		7	pristi electrical
AIZ	AFD		6	pristi electrical
AIZ	AWB		6	pristi electrical
AFD	AIZ		6	pristi electrical
AWB	AIZ		6	pristi electrical
ASJ	ASI		5	pristi electrical
ASI	ASJ		5	pristi electrical
ADF	ADF		4	pristi electrical
ASJ	AWC		4	pristi electrical
ASH	AWB		4	pristi electrical
AWC	ASJ		4	pristi electrical
AWB	ASH		4	pristi electrical
ASG	AIB		3	pristi electrical
AWC	AIB		3	pristi electrical
AIB	ASG		3	pristi electrical
AIB	AWC		3	pristi electrical
AIZ	AWC		2	pristi electrical
ADF	AIY		2	pristi electrical
ADF	ASI		2	pristi electrical
ASE	ASK		2	pristi electrical
ASK	AWB		2	pristi electrical
ASK	AWA		2	pristi electrical
ASK	ASE		2	pristi electrical
ASI	ADF		2	pristi electrical
ASI	AWB		2	pristi electrical
AWC	AIZ		2	pristi electrical
AWB	ASK		2	pristi electrical
AWA	ASK		2	pristi electrical
ADL	AWC		1	pristi electrical
ASE	ASH		1	pristi electrical
ASE	AIB		1	pristi electrical
ASI	AWC		1	pristi electrical
ASH	ASE		1	pristi electrical
AWC	ASI		1	pristi electrical
AWC	ADL		1	pristi electrical
AWB	ASI		1	pristi electrical
AIB	ASE		1	pristi electrical
ASG	ASE		68	pristi chemical
AWA	AIB		45	pristi chemical
AIA	ASH		38	pristi chemical
ASE	ASH		30	pristi chemical
ASH	AIY		26	pristi chemical
AWA	AWC		25	pristi chemical
ASI	AIZ		22	pristi chemical
ASI	ADL		20	pristi chemical
ADL	ASK		19	pristi chemical
ADL	ASI		18	pristi chemical
AWC	AWA		16	pristi chemical
AIY	ADF		12	pristi chemical
ASE	ASK		11	pristi chemical
AWB	ASI		11	pristi chemical
AWB	AIB		10	pristi chemical
ASE	ASG		9	pristi chemical
AWB	AWC		9	pristi chemical
AIY	AIB		8	pristi chemical
AIZ	AUA		8	pristi chemical
AFD	ASH		8	pristi chemical
ASH	ASK		8	pristi chemical
ASH	ASE		7	pristi chemical
AWC	AFD		7	pristi chemical
AWB	ADL		7	pristi chemical
AIZ	AIZ		6	pristi chemical
ASK	ASI		6	pristi chemical
ADL	ASG		6	pristi chemical
AIA	AIA		5	pristi chemical
ASI	AWA		5	pristi chemical
ADL	AWB		5	pristi chemical
ASH	AFD		5	pristi chemical
ASH	AWC		5	pristi chemical
AWC	ADF		5	pristi chemical
AWB	AIY		5	pristi chemical
AWA	AWA		5	pristi chemical
AFD	AUA		4	pristi chemical
ASI	AWB		4	pristi chemical
ADF	AIY		4	pristi chemical
ADF	ADF		4	pristi chemical
ASG	AIZ		4	pristi chemical
ASG	ASK		4	pristi chemical
ASK	ASJ		4	pristi chemical
ASJ	AIA		4	pristi chemical
AIB	AIB		4	pristi chemical
AUA	AUA		3	pristi chemical
AIZ	AIY		3	pristi chemical
AIA	ASI		3	pristi chemical
ASI	ASK		3	pristi chemical
ASI	ASJ		3	pristi chemical
ASI	ASH		3	pristi chemical
ADL	AVA		3	pristi chemical
ADL	ADL		3	pristi chemical
AWC	AIZ		3	pristi chemical
AIB	AIA		3	pristi chemical
AUA	ADF		2	pristi chemical
AIZ	ADF		2	pristi chemical
AIZ	AWA		2	pristi chemical
AFD	ADF		2	pristi chemical
AIA	AWB		2	pristi chemical
ASG	ASJ		2	pristi chemical
ASK	ADL		2	pristi chemical
ASK	ASH		2	pristi chemical
ADL	ASJ		2	pristi chemical
AWC	ASJ		2	pristi chemical
AWB	AWB		2	pristi chemical
AWB	ASJ		2	pristi chemical
AWA	AUA		2	pristi chemical
AWA	AIA		2	pristi chemical
AIB	AWC		2	pristi chemical
AIY	AFD		1	pristi chemical
AIY	ASH		1	pristi chemical
AIZ	AWB		1	pristi chemical
AFD	AIZ		1	pristi chemical
AFD	AWC		1	pristi chemical
ASI	ASI		1	pristi chemical
ADF	AWA		1	pristi chemical
ASJ	ADL		1	pristi chemical
ASJ	AWA		1	pristi chemical
ASJ	AIB		1	pristi chemical
AWC	AWB		1	pristi chemical
AWA	ASI		1	pristi chemical
AIB	ASK		1	pristi chemical
ASK	ASH	20		elegans electrical
ASH	ASK	20		elegans electrical
AFD	ASE	9		elegans electrical
ASE	AFD	9		elegans electrical
AIZ	ASH	8		elegans electrical
AFD	ADF	8		elegans electrical
ADF	AFD	8		elegans electrical
ASH	AIZ	8		elegans electrical
AUA	AWB	7		elegans electrical
AIZ	AIB	7		elegans electrical
AWB	AUA	7		elegans electrical
AIB	AIZ	7		elegans electrical
ASG	ASE	6		elegans electrical
ASE	ASG	6		elegans electrical
AIA	AIB	5		elegans electrical
AIB	AIA	5		elegans electrical
AUA	AUA	4		elegans electrical
AFD	AIB	4		elegans electrical
ASI	ASG	4		elegans electrical
ADF	AIA	4		elegans electrical
ASG	ASI	4		elegans electrical
AIA	ADF	4		elegans electrical
AIA	AWA	4		elegans electrical
AWA	AIA	4		elegans electrical
AIB	AFD	4		elegans electrical
AFD	AWC	3		elegans electrical
AWC	AFD	3		elegans electrical
AWC	ASE	3		elegans electrical
ASG	AIA	3		elegans electrical
ASE	AWC	3		elegans electrical
ASK	AIA	3		elegans electrical
AIA	ASG	3		elegans electrical
AIA	ASK	3		elegans electrical
AIY	AFD	2		elegans electrical
AFD	AIY	2		elegans electrical
AWC	ASG	2		elegans electrical
AWC	AIA	2		elegans electrical
ASG	AWC	2		elegans electrical
ADL	AVD	2		elegans electrical
ASH	AVA	2		elegans electrical
AIA	AWC	2		elegans electrical
AUA	AWC	1		elegans electrical
AUA	AIY	1		elegans electrical
AIY	AUA	1		elegans electrical
AIY	ASI	1		elegans electrical
AIZ	ADF	1		elegans electrical
AWC	AUA	1		elegans electrical
ASI	AIY	1		elegans electrical
ADF	AIZ	1		elegans electrical
ADF	ASG	1		elegans electrical
ADF	ASH	1		elegans electrical
ASG	ADF	1		elegans electrical
ASG	ADL	1		elegans electrical
ASE	AWB	1		elegans electrical
ASK	ADL	1		elegans electrical
ADL	ASK	1		elegans electrical
ADL	ASG	1		elegans electrical
ADL	AWA	1		elegans electrical
ASH	ADF	1		elegans electrical
AIA	AWB	1		elegans electrical
AWB	ASE	1		elegans electrical
AWB	AIA	1		elegans electrical
AWA	ADL	1		elegans electrical
AWA	AFD	30		elegans chemical
ASE	AWC	29		elegans chemical
AIZ	AIA	17		elegans chemical
AWC	ASE	14		elegans chemical
AWA	ASE	12		elegans chemical
AWA	AWB	12		elegans chemical
ASH	ADF	9		elegans chemical
AIY	AIY	7		elegans chemical
AIY	ASE	7		elegans chemical
AIZ	ASE	6		elegans chemical
ADF	ASH	6		elegans chemical
AIA	AIZ	6		elegans chemical
ASE	ASE	5		elegans chemical
AUA	AIZ	4		elegans chemical
AFD	AWB	4		elegans chemical
AIA	ASJ	4		elegans chemical
AWB	ASH	4		elegans chemical
